# Supplementary material for: Nanobody-mediated control of gene expression and epigenetic memory
Source: Nat Commun. 2021 Jan 22;12:537. doi: 10.1038/s41467-020-20757-1 (PMC7822885; doi:10.1038/s41467-020-20757-1)
Supplement: Supplementary file 3 — Source Data [file 41467_2020_20757_MOESM3_ESM.zip › source_data/figure_source_data.xlsx]

## Sheet: Fig. 1b
HP1a-GFP
	Date	Image Position	Lineage	Cell	Generation	Mom	Frame	mIFP Mean Intensity	TagRFP Mean Intensity	GFP Mean Intensity
1	20190619	34	1	NaN	0	NaN	9	387.857	1436.13	343.96
2	20190619	34	1	0	1	NaN	66	463.771	775.893	197.171
3	20190619	34	1	1	1	NaN	66	464.864	965.236	222.053
4	20190619	34	1	2	2	1	119	403.552	459.656	142.306
5	20190619	34	1	3	2	1	119	418.6		143.196
6	20190619	34	1	4	2	0	139	407.145	352.04	138.625
7	20190619	34	1	5	2	0	139	426.442	416.545	141.498
8	20190619	34	1	6	3	5	203	350.927	298.367	131.732
9	20190619	34	1	7	3	5	203	304.033	306.561	131.842
10	20190619	34	1	8	4	7	258	385.071	339.811	131.6
11	20190619	34	1	9	4	7	258	361.192	321.821	131.829
12	20190619	34	1	10	5	9	321	351.275	416.806	129.861
13	20190619	34	1	11	5	9	321	384.949	497.125	129.903
14	20190619	34	1	12	6	11	387	307.705	545.848	126.13
15	20190619	34	1	13	6	11	387	311.61	545.367	125.768
16	20190619	34	1	14	6	10	383	401.997	534.074	130.029
17	20190619	34	1	15	6	10	383	401.997	534.074	130.029
18	20190619	34	1	16	7	15	453	443.354	514.848	129.705
19	20190619	34	1	17	7	15	453	487.897	552.405	129.677
20	20190619	34	1	18	5	8	324	403.724	618.798	130.498
21	20190619	34	1	19	5	8	324	394.242	566.315	130.882
22	20190619	34	1	20	6	18	377	421.09	575.001	130.567
23	20190619	34	1	21	6	18	377	465.288	650.957	130.796
24	20190619	34	1	22	6	19	377	449.159	657.166	131.455
25	20190619	34	1	23	6	19	377	440.867	650.895	130.439
26	20190619	34	1	24	7	20	437	413.593	616.868	131.035
27	20190619	34	1	25	7	20	437	440.384	664.846	130.266
28	20190619	34	1	26	7	22	441	460.101	589.19	129.514
29	20190619	34	1	27	7	22	441	451.011	584.432	129.685
30	20190619	34	1	28	7	21	441	436.745	607.762	129.631
31	20190619	34	1	29	7	21	441	407.525	542.141	129.362
32	20190619	34	1	30	7	23	441	497.493	587.71	129.237
33	20190619	34	1	31	7	23	441	478.387	533.18	129.389
34	20190619	34	1	32	4	6	319	488.173	653.599	132.106
35	20190619	34	1	33	4	6	319	498.722	674.875	131.359
36	20190619	34	1	34	5	32	405	386.505	550.543	128.317
37	20190619	34	1	35	5	32	405	390.941	564.505	127.844
38	20190619	34	1	36	3	4	220	389.283	310.643	132.314
39	20190619	34	1	37	3	4	220	402.586	301.85	132.718
40	20190619	34	1	38	4	36	288	302.926	419.353	127.772
41	20190619	34	1	39	4	36	288	357.812	402.213	128.052
42	20190619	34	1	40	4	37	294	345.619	520.753	128.4
43	20190619	34	1	41	4	37	294	355.636	503.14	128.547
44	20190619	34	1	42	5	38	349	403.908	648.763	131.183
45	20190619	34	1	43	5	38	349	413.712	654.09	130.714
46	20190619	34	1	44	5	40	362	398.071	596.383	129.485
47	20190619	34	1	45	5	40	362	402.582	677.686	129.655
48	20190619	34	1	46	5	41	370	444.463	671.396	131.242
49	20190619	34	1	47	5	41	370	406.885	678.732	129.317
50	20190619	34	1	48	5	39	384	403.473	589.878	129.899
51	20190619	34	1	49	5	39	384	400.768	587.438	129.321
52	20190619	34	1	50	6	42	415	406.941	741.055	130.156
53	20190619	34	1	51	6	42	415	364.121	692.716	128.881
54	20190619	34	1	52	6	43	416	338.569	626.072	128.931
55	20190619	34	1	53	6	43	416	326.054	603.188	127.699
56	20190619	34	1	54	6	48	451	424.667	578.181	129.922
57	20190619	34	1	55	6	48	451	442.162	668.304	130.249
58	20190619	34	1	56	6	49	455	444.223	661.079	129.452
59	20190619	34	1	57	6	49	455	443.049	663.037	128.57
60	20190619	34	1	58	6	45	425	399.904	596.418	128.109
61	20190619	34	1	59	6	47	436	392.239	564.083	128.93
62	20190619	34	1	60	6	47	436	391.49	518.806	128.816
63	20190619	34	1	61	6	46	438	421.567	585.178	128.938
64	20190619	34	1	62	6	46	438	437.813	646.892	129.308
65	20190619	34	1	63	3	2	172	469.714	300.14	134.042
66	20190619	34	1	64	3	2	172	515.027	313.708	135.608
67	20190619	34	1	65	4	63	222	420.964	236.904	131.896
68	20190619	34	1	66	4	63	222	387.161	239.48	132.377
69	20190619	34	1	67	4	64	228	397.2	239.02	131.439
70	20190619	34	1	68	4	64	228	424.784	235.035	131.229
71	20190619	34	1	69	5	66	275	434.058	253.374	131.721
72	20190619	34	1	70	5	66	275	455.841	253.931	132.314
73	20190619	34	1	71	5	65	278	439.774	240.044	132.149
74	20190619	34	1	72	5	65	278	456.257	246.866	132.243
75	20190619	34	1	73	6	72	328	367.024	243.848	129.824
76	20190619	34	1	74	6	72	328	379.882	239.6	129.386
77	20190619	34	1	75	6	69	330	377.375	269.251	129.736
78	20190619	34	1	76	6	69	330	390.507	278.884	130.301
79	20190619	34	1	77	7	73	378	408.483	430.93	130.76
80	20190619	34	1	78	8	77	436	397.702	473.552	129.068
81	20190619	34	1	79	8	77	436	372.804	451.886	128.584
82	20190619	34	1	80	7	74	384	374.869	342.397	129.137
83	20190619	34	1	81	8	80	442	354.589	422.642	128.585
84	20190619	34	1	82	8	80	442	353.75	443.398	128.775
85	20190619	34	1	83	7	76	382	393.548	383.413	129.718
86	20190619	34	1	84	7	76	382	400.411	375.036	130.274
87	20190619	34	1	85	7	75	383	382.648	378.904	129.789
88	20190619	34	1	86	7	75	383	382.53	401.91	129.98
89	20190619	34	1	87	6	70	333	402.22	250.927	129.593
90	20190619	34	1	88	6	70	333	410.199	249.453	129.549
91	20190619	34	1	89	8	84	444	433.346	493.604	129.309
92	20190619	34	1	90	8	84	444	429.372	488.509	128.849
93	20190619	34	1	91	8	83	447	436.504	526.756	129.305
94	20190619	34	1	92	8	83	447	444.227	518.117	129.103
95	20190619	34	1	93	8	85	446	414.196	431.222	129.446
96	20190619	34	1	94	8	85	446	412.431	434.236	128.578
97	20190619	34	1	95	8	86	446	376.966	468.121	129.092
98	20190619	34	1	96	8	86	446	368.466	448.644	129.358
99	20190619	34	1	97	7	87	399	336.888	428.48	125.328
100	20190619	34	1	98	7	87	399	350.94	449.945	126.644
101	20190619	34	1	99	8	97	456	436.491	517.9	129.844
102	20190619	34	1	100	8	97	456	394.674	507.757	129.497
103	20190619	34	1	101	8	98	454	392.228	527.53	129.39
104	20190619	34	1	102	8	98	454	397.427	477.275	128.77
105	20190619	34	1	103	6	71	340	382.883	226.387	129.504
106	20190619	34	1	104	6	71	340	407.199	224.961	130.411
107	20190619	34	1	105	7	103	395	337.914	258.8	125.415
108	20190619	34	1	106	7	103	395	362.377	246.31	125.713
109	20190619	34	1	107	7	104	397	375.249	199.673	125.343
110	20190619	34	1	108	7	104	397	398.629	208.096	126.345
111	20190619	34	1	109	8	106	457	458.486	364.33	128.104
112	20190619	34	1	110	8	106	457	461.703	385.564	128.939
113	20190619	34	1	111	5	67	287	334.282	192.396	127.578
114	20190619	34	1	112	5	67	287	344.391	192.895	127.436
115	20190619	34	1	113	6	112	340	387.046	227.295	129.115
116	20190619	34	1	114	6	112	340	417.357	226.515	128.714
117	20190619	34	1	115	6	111	346	357.933	220.523	128.604
118	20190619	34	1	116	6	111	346	380.731	211.89	127.22
119	20190619	34	1	117	5	68	294	351.472	202.877	127.899
120	20190619	34	1	118	5	68	294	338.055	198.303	127.544
121	20190619	34	1	119	6	117	354	390.389	443.037	130.406
122	20190619	34	1	120	6	117	354	393.406	437.607	130.201
123	20190619	34	1	121	7	120	411	347.033	512.37	127.164
124	20190619	34	1	122	7	120	411	315.873	499.482	127.187
125	20190619	34	1	123	7	119	419	397.418	664.62	128.971
126	20190619	34	1	124	7	119	419	404.549	624.241	128.811
127	20190619	34	1	125	6	118	372	393.622	237.083	129.446
128	20190619	34	1	126	6	118	372	385.355	235.862	129.188
129	20190619	34	1	127	7	126	434	414.219	293.811	128.69
130	20190619	34	1	128	7	126	434	391.508	281.241	127.875
131	20190619	34	1	129	3	3	171	443.606	316.323	135.148
132	20190619	34	1	130	3	3	171	405.956	316.366	135.318
133	20190619	34	1	131	4	130	228	373.957	394.967	130.879
134	20190619	34	1	132	4	130	228	359.35	364.322	131.451
135	20190619	34	1	133	5	132	286	352.848	441.503	127.303
136	20190619	34	1	134	5	132	286	319.521	416.694	126.726
137	20190619	34	1	135	5	131	284	317.979	412.263	127.696
138	20190619	34	1	136	5	131	284	358.72	434.152	128.116
139	20190619	34	1	137	4	129	240	553.121	309.664	133.929
140	20190619	34	1	138	4	129	240	427.791	304.73	132.584
HDAC5-GFP
	Date	Image Position	Lineage	Cell	Generation	Mom	Frame	mIFP Mean Intensity	TagRFP Mean Intensity	GFP Mean Intensity
1	20190619	55	2	NaN	0	NaN	1	390.898	1024.44	482.931
2	20190619	55	2	0	1	NaN	29	500.419	1165.78	429.063
3	20190619	55	2	1	1	NaN	29	482.641	1086.93	404.134
4	20190619	55	2	2	2	0	84	443.967	487.632	215.656
5	20190619	55	2	3	2	0	84	459.911	512.976	217.139
6	20190619	55	2	4	3	3	140	391.315	270.631	148.87
7	20190619	55	2	5	4	4	200	364.566	226.504	133.373
8	20190619	55	2	6	4	4	200	350.495	222.255	134.092
9	20190619	55	2	7	5	6	252	334.363	238.978	130.31
10	20190619	55	2	8	5	6	252	350.182	245.256	130.879
11	20190619	55	2	9	3	3	140	408.72	300.181	159.371
12	20190619	55	2	10	4	9	196	335.541	245.106	135.47
13	20190619	55	2	11	4	9	196	346.236	247.932	135.882
14	20190619	55	2	12	5	11	257	367.622	384.025	132.615
15	20190619	55	2	13	5	11	257	359.628	397.038	132.59
16	20190619	55	2	14	6	13	320	327.607	597.175	139.746
17	20190619	55	2	15	6	13	320	370.264	774.047	139.478
18	20190619	55	2	16	7	15	388	300.229	767.938	126.99
19	20190619	55	2	17	7	15	388	313.303	826.177	127.288
20	20190619	55	2	18	8	17	444	368.026	719.07	130.625
21	20190619	55	2	19	8	17	444	361.196	682.754	131.694
22	20190619	55	2	20	7	14	377	345.416	691.432	131.359
23	20190619	55	2	21	7	14	377	354.674	763.948	131.662
24	20190619	55	2	22	8	21	429	357.196	694.759	131.19
25	20190619	55	2	23	8	21	429	362.03	762.184	131.01
26	20190619	55	2	24	8	20	428	332.863	740.534	131.228
27	20190619	55	2	25	8	20	428	371.141	876.925	131.876
28	20190619	55	2	26	6	12	318	325.318	626.667	139.106
29	20190619	55	2	27	6	12	318	330.77	678.937	139.428
30	20190619	55	2	28	7	27	373	387.82	831.511	139.837
31	20190619	55	2	29	7	27	373	394.314	882.102	141.404
32	20190619	55	2	30	8	29	428	387.794	1038.66	130.954
33	20190619	55	2	31	8	29	428	350.355	910.028	132.252
34	20190619	55	2	32	7	26	373	341.537	642.94	135.038
35	20190619	55	2	33	7	26	373	360.376	666.169	135.36
36	20190619	55	2	34	8	33	427	375.917	912.717	131.022
37	20190619	55	2	35	8	33	427	375.917	912.717	131.022
38	20190619	55	2	36	8	32	422	310.787	680.125	130.563
39	20190619	55	2	37	8	32	422	317.167	760.144	130.513
40	20190619	55	2	38	3	2	138	382.793	275.934	149.497
41	20190619	55	2	39	3	2	138	418.923	295.783	163.287
42	20190619	55	2	40	4	38	193	343.617	227.147	134.799
43	20190619	55	2	41	4	38	193	338.974	226.406	134.562
44	20190619	55	2	42	4	39	197	367.776	208.137	136.305
45	20190619	55	2	43	4	39	197	382.741	209.11	135.521
46	20190619	55	2	44	5	40	252	355.353	247.434	132.986
47	20190619	55	2	45	5	40	252	343.258	239.193	133.378
48	20190619	55	2	46	6	45	308	303.039	283.442	138.132
49	20190619	55	2	47	6	45	308	314.854	285.456	138.258
50	20190619	55	2	48	6	44	315	330.541	518.015	139.696
51	20190619	55	2	49	6	44	315	336.843	498.502	139.78
52	20190619	55	2	50	7	46	362	361.335	384.335	143.34
53	20190619	55	2	51	7	46	362	368.414	393.621	143.051
54	20190619	55	2	52	8	50	419	334.722	532.861	133.796
55	20190619	55	2	53	8	50	419	354.839	607.159	134.996
56	20190619	55	2	54	8	51	423	370.738	774.137	132.652
57	20190619	55	2	55	8	51	423	347.287	661.93	131.858
58	20190619	55	2	56	7	47	367	365.925	405.651	137.991
59	20190619	55	2	57	7	47	367	363.27	432.664	140.674
60	20190619	55	2	58	8	57	425	338.88	573.708	130.052
61	20190619	55	2	59	8	57	425	336.387	579.033	132.847
62	20190619	55	2	60	7	48	376	367.299	653.955	132.506
63	20190619	55	2	61	7	48	376	352.397	556.781	131.839
64	20190619	55	2	62	7	49	378	375.313	735.078	132.265
65	20190619	55	2	63	7	49	378	378.107	738.957	132.506
66	20190619	55	2	64	8	63	446	379.901	640.617	133.551
67	20190619	55	2	65	8	63	446	391.905	751.147	133.064
68	20190619	55	2	66	8	62	456	344.959	676.448	151.359
69	20190619	55	2	67	8	62	454	410.635	679.399	132.249
70	20190619	55	2	68	8	61	446	377.355	782.538	134.113
71	20190619	55	2	69	2	1	85	391.736	476.082	209.871
72	20190619	55	2	70	2	1	85	411.44	500.788	208.126
73	20190619	55	2	71	3	70	145	360.89	276.575	146.631
74	20190619	55	2	72	3	70	145	364.65	289.479	161.005
75	20190619	55	2	73	3	69	142	323.774	279.719	159.6
76	20190619	55	2	74	4	73	202	324.061	211.984	135.387
77	20190619	55	2	75	4	73	202	339.935	210.964	139.221
78	20190619	55	2	76	4	72	198	293.64	232.685	132.327
79	20190619	55	2	77	4	72	198	325.477	249.757	136.683
80	20190619	55	2	78	5	77	254	368.648	273.606	132.752
81	20190619	55	2	79	5	77	254	354.672	326.189	133.169
82	20190619	55	2	80	5	76	254	343.288	246.599	130.379
83	20190619	55	2	81	5	76	254	354.779	252.922	130.8
84	20190619	55	2	82	4	71	211	366.486	216.778	135.332
85	20190619	55	2	83	4	71	211	377.924	216.113	134.454
86	20190619	55	2	84	5	83	273	372.245	222.273	132.095
87	20190619	55	2	85	5	83	273	376.291	223.976	131.383

## Sheet: Fig. 1d
							% Cells Silenced
	+dox							-dox
GFP-HP1α	77.5049	82.4026	84.6457	90.3981	92.8195	90.9577	90.0252	5.31077	4.72396	4.13253	5.66426	3.0992	3.45068	4.37899
GFP-HP1β	84.3914	79.4386	75.8373					3.42796	4.03756	3.62517
GFP-HP1γ	64.618	63.6999	66.0481					1.63811	2.71594	3.9621
GFP-HDAC5	88.6662	89.2428	88.8423	89.7427	83.1782	81.9497	80.1898	3.77919	3.38951	4.00205	5.73678	3.6451	3.74936	3.91608
GFP	2.20905	2.23823	2.24192					2.33261	2.16292	2.39942

## Sheet: Fig. 2b
			% Cells Silenced
	+dox			-dox
antiHP1	16.9244	16.7789	16.6689	1.44913	1.57129	1.77038
antiDNMT1	28.7914	29.5037	27.3269	2.82743	2.55508	2.82947
antiDNMT1-antiHP1	79.7327	79.5153	80.4777	3.11608	3.38266	2.91282
KRAB	99.9676	97.2843	96.4161	3.41597	3.258	4.66328

## Sheet: Fig. 2e
					% Cells Silenced (relative to no dox)
Days Post Dox	KRAB			antiDNMT1			antiHP1			antiDNMT1-antiHP1
-5	0	0	0	-0.330443	-0.24826	-0.0301261	0.0325615	-0.0833937	-0.0900896	0	0	0
-4	1.08676	0.711475	0.63454	-0.0260112	-0.111839	0.199016	-0.0797117	-0.194505	-0.164199	1.65826	1.07676	0.846878
-2	99.0486	99.1667	98.9597	11.453	10.6471	10.0875	5.40822	5.52128	5.07067	53.061	53.9431	52.7669
0	99.9664	97.1928	96.2408	26.7194	27.6552	25.2108	15.7028	15.4504	15.167	79.0809	78.7981	79.892
1	99.7395	99.8217	99.4916	24.7601	24.9733	24.666	14.9959	14.5599	14.7772	77.7305	78.5823	78.901
2	99.9241	99.8071	99.8716	19.7316	21.1252	20.784	7.72268	7.81435	8.1677	70.7278	70.1311	71.4769
3	96.0477	96.2141	96.4614	18.6509	20.4961	18.0569	5.03074	4.89872	4.83508	63.4793	63.1331	65.4203
5	79.8854	81.3176	81.2277	17.0677	18.7223	18.5004	7.23556	3.26923	3.63073	60.8328	61.9502	62.6632
7	66.8754	66.6819	68.4514	17.1977	18.9379	18.7866	3.02027	2.08086	3.68704	60.5431	61.5197	63.2514
9	60.1309	60.5221	62.5625	16.3825	18.7328	18.3959	1.60491	2.18011	0.159955	60.2082	62.4322	62.6045
12	54.8937	54.9202	57.7492	17.09	19.0282	19.5755	2.02305	1.88828	2.57965	62.5341	62.2672	63.4839
15	54.7812	53.414	55.3588	16.6183	19.9352	18.7836	2.43395	1.52047	1.82521	62.1636	56.9995	64.1029
18	51.6711	51.5788	52.6224	16.16	19.9463	19.1677	2.15924	1.55829	2.24685	63.1977	58.4812	64.3795
21	50.3032	50.9288	50.9718	15.5588	21.0204	18.7517	1.97742	1.33757	2.17491	63.7107	57.4288	63.2324
24	49.9053	48.7451	49.592	15.2549	20.1556	20.4778	1.8039	0.924991	2.60576	65.3521	55.451	63.3224
27	49.1475	48.5548	49.9301	16.6927	18.5864	22.2211	2.18132	1.5491	2.74691	64.7945	54.2788	62.9709
30	47.0165	47.3349	49.3632	15.2361	17.9326	24.6509	2.31833	2.11141	2.31571	66.9203	52.0104	61.5847

## Sheet: Fig. 3a
					% Cells Silenced
	+dox					-dox
KRAB	86.7526	89.5924	90.1912	87.8667	90.3148	4.49671	2.69886	4.63917	4.90694	3.19383
KRAB-antiDNMT1	85.307	90	89.7233	87.2	86.839	6.298	3.53357	4.72313	6.5678	4.53939
KRAB-antiDNMT1-antiHP1	87.3525	92.5391	91.4463			6.48649	3.97381	4.36046

## Sheet: Fig. 3b
			% Cells Silenced (relative to no dox)
Time After Sorting (Days)	KRAB			KRAB-antiDNMT1			KRAB-antiDNMT1-antiHP1
0	99.7636	99.3708	99.6215	99.4263	99.2901	99.5787	98.0626	96.2779	99.5136
1	94.1009	89.7119	94.8119	94.4276	92.6917	95.1667	89.913	86.7001	92.7565
2	77.1553	73.0917	77.1798	87.1519	84.8415	87.8721	83.6705	80.7357	83.0614
3	60.5083	57.9195	63.0546	81.1626	78.4218	78.1271	75.9781	73.1355	78.1127
5	42.4089	41.8279	42.3316	72.6974	70.1779	68.7667	68.3746	67.0796	69.147
7	34	34.7404	34.0233	67.4471	62.4781	62.7224	63.3893	61.0965	60.2563
9	27.0608	24.9441	25.2882	62.9799	56.3709	56.5831	56.8452	55.8317	53.7688
12	23.7894	20.513	18.9388	55.9242	48.9943	52.4193	49.232	49.1894	47.9255
15	20.9013	19.5128	17.5949	51.0105	44.4484	47.4065	42.0738	41.7507	42.6862
18	17.6392	16.5731	14.3785	46.4442	38.0007	43.0667	41.3956	41.2419	36.8213
21	18.8449	16.8822	14.5541	44.9355	37.3225	41.6873	37.2224	37.0552	35.6764
24	16.5027	15.8959	16.5351	40.3515	33.6274	39.8854	33.5366	34.6086	33.6541
27	16.4732	15.5651	14.4855	40.3377	31.3199	38.9748	32.54	32.8509	30.7344
30	15.0567	15.2364	14.2528	35.8564	29.465	38.7327	29.7805	29.3401	30.1306

## Sheet: Fig. 3c
		% Cells Silenced
	TRE sgRNA		Safe sgRNA
KRAB	89.7087	86.2103	2.63846	5.14748
KRAB-antiDNMT1	89.5529	82.9262	5.64191	4.65361
KRAB-MeCP2	91.3938	85.0469	4.04714	4.14982
KRAB-MeCP2-antiDNMT1	90.099	91.7627	4.0613	3.65222

## Sheet: Fig. 3d
				% Cells Silenced (relative to no dox)
Time After Sorting (Days)	KRAB		KRAB-antiDNMT1			KRAB-MeCP2			KRAB-MeCP2-antiDNMT1
0	99.5631	99.2143	100	99.8449	99.2367	100	99.8852	99.2616	100	99.6667
1	97.8001	88.5789	94.6796	97.6976	88.2663	95.9827	98.5147	91.6011	96.1659	98.5258
2	89.6567	78.3692	85.2066	89.1461	79.7764	88.9522	91.5632	83.9865	87.4129	93.0241
3	76.4705	66.6158	77.3024	78.1274	69.8166	80.693	80.6115	74.0401	81.3937	86.042
5	56.3881	45.3926	59.3501	61.9592	53.2549	57.084	61.5775	51.8299	63.7932	70.7543
7	36.6838	32.8003	51.4686	46.793	42.6889	45.3369	44.1611	36.3129	56.6173	57.3849
9	30.8533	28.0104	45.0077	41.1717	37.9867	35.8722	32.8105	30.535	49.3476	51.8395
12	23.0135		40.4644	37.4459		30.4114	26.1311		41.8556	45.2102
15	21.5038	21.0412	40.0123	35.5194	33.3564	29.8212	23.7506	22.7775	41.6865	43.7947
18	19.5425	23.4872	35.351		33.8314	26.6633	21.4023	23.5381	37.963	42.1262
21	18.4411	22.7428	35.6867	33.0522	30.8032	25.2641	20.6629	21.6629	37.354	40.6277
24	17.3492	21.9693	32.7207	31.061	28.8512	23.2022	18.2524	20.263	34.7695	37.3632
27	16.4729	21.3755	31.2427	29.7915	27.6886	22.1791	16.9917	19.8373	32.7133	36.5869
30	16.6919	21.8444	28.5144	30.0955	25.99	20.6566	16.9991	18.7492	30.3043	35.4117
33	17.3618			29.5945						34.6347
35	18.1862	20.1272		29.6138	25.145		15.9346	17.2903		32.2765
40	18.2689	20.3816		27.7103	24.0031		15.9107	16.9686		32.5182

## Sheet: Fig. 3e
						% Cells Silenced
	+dox						-dox
DNMT3A	33.566	37.6039					3.84529	3.68788
antiDNMT1-DNMT3A	75.4106	82.3529	75.4846	78.0458			4.10053	4.81862	4.03737	5.3537
DNMT3A-3L	78.5957	76.2532	75.1293	76.6176			4.11941	4.26839	4.21658	5.86199
antiDNMT1-DNMT3A-3L	83.6066	88.961	89.1892	88.4395	84.8944	86.9565	5.16605	4.85437	4.47761	5.25044	6.26506	5.97616

## Sheet: Fig. 3F
				% Cells Silenced (relative to no dox)
Time of Recruitment (Days)	DNMT3A			DNMT3A-3L			antiDNMT1-DNMT3A			antiDNMT1-DNMT3A-3L
1	-0.111153	0.00826351	0.0644952	-0.236014	0.37254	-0.0986093	0.10701	-0.120922	-0.0966708	0.002506	0.304756	0.138683
2	0.621604	0.69283	1.18369	5.63255	6.06199	6.40219	4.84567	4.70268	4.14893	17.2676	15.7035	17.5402
3	7.8446	13.8171	13.0274	34.2795	38.3765	42.617	33.1355	42.928	39.702	52.2009	60.1307	64.0364
4	26.6514	24.2502	27.1303	63.1394	58.7949	62.1228	66.3622	64.4437	66.3505	76.1291	76.1267	81.2345
5		30.9311	35.5061	72.7822	73.8913	75.4573	80.8064	74.9842	77.1947	85.5805	83.9459	86.2207

[truncated: 13 more sheets: Fig. 4b-c, e, Fig. 4f-g & Supp Fig. 6b, Supp Fig. 1d, Supp Fig. 1e, Supp Fig. 1f, Supp Fig. 2c, Supp Fig. 2d, Supp Fig. 3a, Supp Fig. 3b, Supp Fig. 4b, Supp Fig. 4e, Supp Fig. 5a, Supp Fig. 5b]
